# Supplementary material for: Providing context: Extracting non-linear and dynamic temporal motifs from brain activity
Source: PLoS One. 2025 Jun 12;20(6):e0324066. doi: 10.1371/journal.pone.0324066 (PMC12161560; doi:10.1371/journal.pone.0324066)
Supplement: S1 Appendix — (ZIP) [file pone.0324066.s001.zip]

Archive with 8 entries (8 files):
- S4_Appendix.pdf
- __MACOSX/._S4_Appendix.pdf
- S1_Appendix.pdf
- __MACOSX/._S1_Appendix.pdf
- S2_Appendix.pdf
- __MACOSX/._S2_Appendix.pdf
- S3_Appendix.pdf
- __MACOSX/._S3_Appendix.pdf
